# Supplementary material for: Prenatal Exposure to Preeclampsia and Long-Term Ophthalmic Morbidity of the Offspring
Source: J Clin Med. 2020 Apr 28;9(5):1271. doi: 10.3390/jcm9051271 (PMC7287970; doi:10.3390/jcm9051271)
Supplement: Supplementary file 1 [file jcm-09-01271-s001.zip]

Archive with 1 entries (1 files):
- jcm-769193-supplementary.xlsx
