# Supplementary material for: Prenatal Exposure to Preeclampsia and Long-Term Ophthalmic Morbidity of the Offspring
Source: J Clin Med. 2020 Apr 28;9(5):1271. doi: 10.3390/jcm9051271 (PMC7287970; doi:10.3390/jcm9051271)
Supplement: Supplementary file 1 [file jcm-09-01271-s001.zip › jcm-769193-supplementary.xlsx]

## Sheet: ICD-9 Codes
Table S1: Ophthalmic morbidity ICD-9 codes
Groups	Diagnostic Codes	Diagnosis Description
Infection and inflamation	370	Keratitis
Infection and inflamation	3709	Unspecified keratitis
Infection and inflamation	3720	Acute conjunctivitis
Infection and inflamation	3723	Other and unspecified conjunctivitis
Infection and inflamation	3729	Unspecified disorders of conjunctiva
Infection and inflamation	3732	Chalazion
Infection and inflamation	3736	Parasitic infestation of eyelid
Infection and inflamation	3739	Unspecified inflammation of eyelid
Infection and inflamation	37021	Punctate keratitis
Infection and inflamation	37031	Phlyctenular keratoconjunctivitis
Infection and inflamation	37040	Keratoconjunctivitis, unspecified
Infection and inflamation	37049	Other keratoconjunctivitis
Infection and inflamation	37055	Corneal abscess
Infection and inflamation	37059	Other interstitial and deep keratitis
Infection and inflamation	37200	Acute conjunctivitis, unspecified
Infection and inflamation	37202	Acute follicular conjunctivitis
Infection and inflamation	37203	Other mucopurulent conjunctivitis
Infection and inflamation	37205	Acute atopic conjunctivitis
Infection and inflamation	37213	Vernal conjunctivitis
Infection and inflamation	37214	Other chronic allergic conjunctivitis
Infection and inflamation	37220	Blepharoconjunctivitis, unspecified
Infection and inflamation	37230	Conjunctivitis, unspecified
Infection and inflamation	37240	Pterygium, unspecified
Infection and inflamation	37261	Granuloma of conjunctiva
Infection and inflamation	37300	Blepharitis, unspecified
Infection and inflamation	37311	Hordeolum externum
Infection and inflamation	37312	Hordeolum internum
Infection and inflamation	37313	Abscess of eyelid
Infection and inflamation	37400	Entropion, unspecified
Infection and inflamation	37502	Chronic dacryoadenitis
Infection and inflamation	37530	Dacryocystitis, unspecified
Infection and inflamation	37532	Acute dacryocystitis
Infection and inflamation	37541	Chronic canaliculitis
Infection and inflamation	37542	Chronic dacryocystitis
Infection and inflamation	37543	Lacrimal mucocele
Infection and inflamation	37600	Acute inflammation of orbit, unspecified
Infection and inflamation	37601	Orbital cellulitis
Infection and inflamation	37610	Chronic inflammation of orbit, unspecified
Infection and inflamation	37611	Orbital granuloma
Infection and inflamation	37612	Orbital myositis
Infection and inflamation	37730	Optic neuritis, unspecified
Infection and inflamation	37739	Other optic neuritis
1	376010	Periorbital cellulitis
ROP	36221	Retrolental Fibroplasia
ROP	362211	Retinopathy of prematurity
visual disturbances	3688	Other specified visual disturbances
visual disturbances	3689	Unspecified visual disturbance
visual disturbances	3699	Unspecified visual loss
visual disturbances	3780	Esotropia
visual disturbances	36900	Blindness of both eyes, impairment level not further specified
visual disturbances	36960	Blindness, one eye, not otherwise specified
visual disturbances	36970	Low vision, one eye, not otherwise specified
visual disturbances	37775	Cortical blindness
visual disturbances	37800	Esotropia, unspecified
visual disturbances	37801	Monocular esotropia
visual disturbances	37805	Alternating esotropia
visual disturbances	37810	Exotropia, unspecified
visual disturbances	37815	Alternating exotropia
visual disturbances	37817	Alternating exotropia with v pattern
visual disturbances	37820	Intermittent heterotropia, unspecified
visual disturbances	37821	Intermittent esotropia, monocular
visual disturbances	37830	Heterotropia, unspecified
visual disturbances	37831	Hypertropia
visual disturbances	37832	Hypotropia
Vascular and others	3769	Unspecified disorder of orbit
Vascular and others	3770	Papilledema
Vascular and others	37000	Corneal ulcer, unspecified
Vascular and others	37004	Hypopyon ulcer
Vascular and others	37100	Corneal opacity, unspecified
Vascular and others	37120	Corneal edema, unspecified
Vascular and others	37142	Recurrent erosion of cornea
Vascular and others	37150	Hereditary corneal dystrophy, unspecified
Vascular and others	37160	Keratoconus, unspecified
Vascular and others	37162	Keratoconus, acute hydrops
Vascular and others	37170	Corneal deformity, unspecified
Vascular and others	37172	Descemetocele
Vascular and others	37263	Symblepharon
Vascular and others	37272	Conjunctival hemorrhage
Vascular and others	37273	Conjunctival edema
Vascular and others	37274	Vascular abnormalities of conjunctiva
Vascular and others	37275	Conjunctival cysts
Vascular and others	37289	Other disorders of conjunctiva
Vascular and others	37430	Ptosis of eyelid, unspecified
Vascular and others	37451	Xanthelasma of eyelid
Vascular and others	37482	Edema of eyelid
Vascular and others	37484	Cysts of eyelids
Vascular and others	37489	Other disorders of eyelid
Vascular and others	37515	Tear film insufficiency, unspecified
Vascular and others	37520	Epiphora, unspecified as to cause
Vascular and others	37521	Epiphora due to excess lacrimation
Vascular and others	37552	Stenosis of lacrimal punctum
Vascular and others	37553	Stenosis of lacrimal canaliculi
Vascular and others	37555	Obstruction of nasolacrimal duct, neonatal
Vascular and others	37556	Stenosis of nasolacrimal duct, acquired
Vascular and others	37561	Lacrimal fistula
Vascular and others	37630	Exophthalmos, unspecified
Vascular and others	37633	Orbital edema or congestion
Vascular and others	37646	Enlargement of orbit
Vascular and others	37651	Enophthalmos due to atrophy of orbital tissue
Vascular and others	37681	Orbital cysts
Vascular and others	37689	Other orbital disorders
Vascular and others	37700	Papilledema, unspecified
Vascular and others	37703	Papilledema associated with retinal disorder
Vascular and others	37710	Optic atrophy, unspecified
Vascular and others	37721	Drusen of optic disc
Vascular and others	37724	Pseudopapilledema
Vascular and others	37749	Other disorders of optic nerve
Vascular and others	37852	Third or oculomotor nerve palsy, total
Vascular and others	37854	Sixth or abducens nerve palsy
